# Supplementary material for: Perovskite-Surface-Confined Grain Growth for High-Performance Perovskite Solar Cells
Source: Nanomaterials (Basel). 2022 Sep 26;12(19):3352. doi: 10.3390/nano12193352 (PMC9565253; doi:10.3390/nano12193352)
Supplement: Supplementary file 1 [file nanomaterials-12-03352-s001.zip]

Archive with 1 entries (1 files):
- nanomaterials-1937071-supplementary.pdf
